# Supplementary material for: Developing a New Approach Methodology Framework to Assess Biological Responses to Nanoplastics: Insights from Polystyrene and Biodegradable Particles
Source: Nanomaterials (Basel). 2026 May 26;16(11):668. doi: 10.3390/nano16110668 (PMC13258071; doi:10.3390/nano16110668)
Supplement: Supplementary file 1 [file nanomaterials-16-00668-s001.zip]

Archive with 2 entries (2 files):
- ANOVA C elegans 95% CI.xlsx
- nanomaterials-4303429-supplementary.pdf
