# Supplementary material for: Developing a New Approach Methodology Framework to Assess Biological Responses to Nanoplastics: Insights from Polystyrene and Biodegradable Particles
Source: Nanomaterials (Basel). 2026 May 26;16(11):668. doi: 10.3390/nano16110668 (PMC13258071; doi:10.3390/nano16110668)
Supplement: Supplementary file 1 [file nanomaterials-16-00668-s001.zip › ANOVA C elegans 95% CI.xlsx]

## Sheet: BODY BENDS PS100
		CONT
P0		26.4
Dunnett's multiple comparisons test	Mean Diff,	% Reduction	95,00% CI of diff,	Below threshold?	Summary	Adjusted P Value
0 μg/mL vs. 0.1 μg/mL	1.65	0.0625	-0.2259 to 3.526	No	ns	0.0943
0 μg/mL vs. 1 μg/mL	4.95	0.1875	3.283 to 6.617	Yes	****	<0.0001
0 μg/mL vs. 10 μg/mL	7.35	0.278409	5.387 to 9.313	Yes	****	<0.0001
0 μg/mL vs. 100 μg/mL	8.25	0.3125	6.429 to 10.07	Yes	****	<0.0001
		CONT
F1		26.7
Dunnett's multiple comparisons test	Mean Diff,	% Reduction	95,00% CI of diff,	Below threshold?	Summary	Adjusted P Value
0 μg/mL vs. 0.1 μg/mL	2.1	0.0786517	0.1690 to 4.031	Yes	*	0.0308
0 μg/mL vs. 1 μg/mL	5.25	0.196629	2.800 to 7.700	Yes	****	<0.0001
0 μg/mL vs. 10 μg/mL	8.1	0.303371	5.848 to 10.35	Yes	****	<0.0001
0 μg/mL vs. 100 μg/mL	7.95	0.297753	5.612 to 10.29	Yes	****	<0.0001
		CONT
F2		24.6
Dunnett's multiple comparisons test	Mean Diff,	% Reduction	95,00% CI of diff,	Below threshold?	Summary	Adjusted P Value
0 μg/mL vs. 0.1 μg/mL	1.5	0.0609756	-0.7819 to 3.782	No	ns	0.2694
0 μg/mL vs. 1 μg/mL	3.15	0.128049	1.366 to 4.934	Yes	***	0.0006
0 μg/mL vs. 10 μg/mL	5.85	0.237805	3.887 to 7.813	Yes	****	<0.0001
0 μg/mL vs. 100 μg/mL	5.25	0.213415	2.539 to 7.961	Yes	***	0.0002

## Sheet: HEAD THRASHES PS100
		CONT
P0		127.56
Dunnett's multiple comparisons test	Mean Diff,	% Reduction	95,00% CI of diff,	Below threshold?	Summary	Adjusted P Value
0 μg/mL vs. 0.1 μg/mL	-1.741	-0.0136485	-11.65 to 8.170	No	ns	0.9719
0 μg/mL vs. 1 μg/mL	9.619	0.0754076	-0.9001 to 20.14	No	ns	0.08
0 μg/mL vs. 10 μg/mL	17.47	0.136955	6.205 to 28.73	Yes	**	0.0015
0 μg/mL vs. 100 μg/mL	24.14	0.189244	9.891 to 38.39	Yes	***	0.0006
		CONT
F1		137.301
Dunnett's multiple comparisons test	Mean Diff,	% Reduction	95,00% CI of diff,	Below threshold?	Summary	Adjusted P Value
0 μg/mL vs. 0.1 μg/mL	8.81	0.0641655	1.699 to 15.92	Yes	*	0.0126
0 μg/mL vs. 1 μg/mL	24.38	0.177566	18.55 to 30.21	Yes	****	<0.0001
0 μg/mL vs. 10 μg/mL	29.71	0.216386	21.23 to 38.19	Yes	****	<0.0001
0 μg/mL vs. 100 μg/mL	34.26	0.249524	24.29 to 44.24	Yes	****	<0.0001
		CONT
F2		136.121
Dunnett's multiple comparisons test	Mean Diff,	% Reduction	95,00% CI of diff,	Below threshold?	Summary	Adjusted P Value
0 μg/mL vs. 0.1 μg/mL	5.458	0.0400967	-6.666 to 17.58	No	ns	0.5815
0 μg/mL vs. 1 μg/mL	21.62	0.158829	9.561 to 33.67	Yes	***	0.0005
0 μg/mL vs. 10 μg/mL	20.37	0.149646	6.923 to 33.81	Yes	**	0.0025
0 μg/mL vs. 100 μg/mL	22.25	0.163458	7.215 to 37.28	Yes	**	0.0031

## Sheet: ROS PS100
		CONT
P0		13.07
Dunnett's multiple comparisons test	Mean Diff,	% Increase	95,00% CI of diff,	Below threshold?	Summary	Adjusted P Value
0 μg/mL vs. 0.1 μg/mL	-2.133	-0.163198	-7.543 to 3.278	No	ns	0.7141
0 μg/mL vs. 1 μg/mL	-2.591	-0.19824	-8.001 to 2.819	No	ns	0.5647
0 μg/mL vs. 10 μg/mL	-3.136	-0.239939	-8.546 to 2.274	No	ns	0.3985
0 μg/mL vs. 100 μg/mL	-7.592	-0.580872	-13.00 to -2.182	Yes	**	0.0034
		CONT
F1		26.58
Dunnett's multiple comparisons test	Mean Diff,	% Increase	95,00% CI of diff,	Below threshold?	Summary	Adjusted P Value
0 μg/mL vs. 0.1 μg/mL	-2.504	-0.0942062	-14.38 to 9.368	No	ns	0.955
0 μg/mL vs. 1 μg/mL	-4.02	-0.151242	-15.89 to 7.853	No	ns	0.8058
0 μg/mL vs. 10 μg/mL	-10.64	-0.400301	-2.,51 to 1.234	No	ns	0.0906
0 μg/mL vs. 100 μg/mL	-19.82	-0.745673	-31.69 to -7.947	Yes	***	0.0004
		CONT
F2		19.71
Dunnett's multiple comparisons test	Mean Diff,	% Increase	95,00% CI of diff,	Below threshold?	Summary	Adjusted P Value
0 μg/mL vs. 0.1 μg/mL	-2.423	-0.122933	-9.878 to 5.032	No	ns	0.8264
0 μg/mL vs. 1 μg/mL	-6.278	-0.318519	-13.73 to 1.178	No	ns	0.121
0 μg/mL vs. 10 μg/mL	-7.15	-0.36276	-14.61 to 0.3055	No	ns	0.0635
0 μg/mL vs. 100 μg/mL	-11.51	-0.583968	-18.97 to -4.058	Yes	**	0.0012

## Sheet: BODY BENDS PS20
		CONT
P0		25.34
Dunnett's multiple comparisons test	Mean Diff,	% Reduction	95,00% CI of diff,	Below threshold?	Summary	Adjusted P Value
0 μg/mL vs. 0.1 μg/mL	1.95	0.0769534	0.0002603 to 3.900	Yes	*	0.0499
0 μg/mL vs. 1 μg/mL	4.5	0.177585	2.550 to 6.450	Yes	****	<0.0001
0 μg/mL vs. 10 μg/mL	7.2	0.284136	5.250 to 9.150	Yes	****	<0.0001
0 μg/mL vs. 100 μg/mL	7.65	0.301894	5.700 to 9.600	Yes	****	<0.0001
		CONT
F1		26.25
Dunnett's multiple comparisons test	Mean Diff,	% Reduction	95,00% CI of diff,	Below threshold?	Summary	Adjusted P Value
0 μg/mL vs. 0.1 μg/mL	3.9	0.148571	2.110 to 5.690	Yes	****	<0.0001
0 μg/mL vs. 1 μg/mL	4.8	0.182857	3.010 to 6.590	Yes	****	<0.0001
0 μg/mL vs. 10 μg/mL	8.55	0.325714	6.760 to 10.34	Yes	****	<0.0001
0 μg/mL vs. 100 μg/mL	9	0.342857	7.210 to 10.79	Yes	****	<0.0001
		CONT
F2		26.4
Dunnett's multiple comparisons test	Mean Diff,	% Reduction	95,00% CI of diff,	Below threshold?	Summary	Adjusted P Value
0 μg/mL vs. 0.1 μg/mL	3.15	0.119318	1.717 to 4.583	Yes	****	<0.0001
0 μg/mL vs. 1 μg/mL	4.5	0.170455	3.067 to 5.933	Yes	****	<0.0001
0 μg/mL vs. 10 μg/mL	7.5	0.284091	6.067 to 8.933	Yes	****	<0.0001
0 μg/mL vs. 100 μg/mL	8.1	0.306818	6.667 to 9.533	Yes	****	<0.0001

## Sheet: HEAD THRASHES PS20
		CONT
P0		58.2
Dunnett's multiple comparisons test	Mean Diff,	% Reduction	95,00% CI of diff,	Below threshold?	Summary	Adjusted P Value
0 μg/mL vs. 0.1 μg/mL	6.051	0.103969	0.9031 to 11.20	Yes	*	0.0189
0 μg/mL vs. 1 μg/mL	8.867	0.152354	3.000 to 14.73	Yes	**	0.0026
0 μg/mL vs. 10 μg/mL	11.85	0.203608	5.131 to 18.58	Yes	***	0.0006
0 μg/mL vs. 100 μg/mL	14.99	0.25756	10.11 to 19.88	Yes	****	<0.0001
		CONT
F1		54.5
Dunnett's multiple comparisons test	Mean Diff,	% Reduction	95,00% CI of diff,	Below threshold?	Summary	Adjusted P Value
0 μg/mL vs. 0.1 μg/mL	3.232	0.0593028	-0.9428 to 7.406	No	ns	0.17
0 μg/mL vs. 1 μg/mL	7.765	0.142477	2.812 to 12.72	Yes	**	0.0013
0 μg/mL vs. 10 μg/mL	16.71	0.306606	11.96 to 21.46	Yes	****	<0.0001
0 μg/mL vs. 100 μg/mL	14.16	0.259817	10.09 to 18.22	Yes	****	<0.0001
		CONT
F2		34.4
Dunnett's multiple comparisons test	Mean Diff,	% Reduction	95,00% CI of diff,	Below threshold?	Summary	Adjusted P Value
0 μg/mL vs. 0.1 μg/mL	-2.289	-0.0665407	-8.533 to 3.956	No	ns	0.7592
0 μg/mL vs. 1 μg/mL	5.327	0.154855	2.633 to 8.020	Yes	***	0.0002
0 μg/mL vs. 10 μg/mL	10.58	0.307558	5.875 to 15.29	Yes	****	<0.0001
0 μg/mL vs. 100 μg/mL	14.47	0.42064	12.00 to 16.94	Yes	****	<0.0001

## Sheet: ROS PS20
		CONT
P0		14.83
Dunnett's multiple comparisons test	Mean Diff,	% Increase	95,00% CI of diff,	Below threshold?	Summary	Adjusted P Value
0 μg/mL vs. 0.1 μg/mL	-1.385	-0.0933918	-6.114 to 3.344	No	ns	0.8712
0 μg/mL vs. 1 μg/mL	-10.8	-0.728254	-15.53 to -6.075	Yes	****	<0.0001
0 μg/mL vs. 10 μg/mL	-17.92	-1.20836	-22.65 to -13.19	Yes	****	<0.0001
0 μg/mL vs. 100 μg/mL	-47.31	-3.19016	-52.04 to -42.58	Yes	****	<0.0001
		CONT
F1		12.03
Dunnett's multiple comparisons test	Mean Diff,	% Increase	95,00% CI of diff,	Below threshold?	Summary	Adjusted P Value
0 μg/mL vs. 0.1 μg/mL	-8.049	-0.669077	-15.26 to -0.8352	Yes	*	0.0244
0 μg/mL vs. 1 μg/mL	-8.632	-0.717539	-15.85 to -1.419	Yes	*	0.0144
0 μg/mL vs. 10 μg/mL	-15.01	-1.24771	-22.22 to -7.796	Yes	****	<0.0001
0 μg/mL vs. 100 μg/mL	-24.76	-2.05819	-31.97 to -17.54	Yes	****	<0.0001
		CONT
F2		17.65
Dunnett's multiple comparisons test	Mean Diff,	% Increase	95,00% CI of diff,	Below threshold?	Summary	Adjusted P Value
0 μg/mL vs. 0.1 μg/mL	-1.251	-0.0708782	-15.63 to 13.12	No	ns	0.9983
0 μg/mL vs. 1 μg/mL	-13.16	-0.745609	-27.53 to 1.216	No	ns	0.0814
0 μg/mL vs. 10 μg/mL	-13.08	-0.741076	-27.45 to 1.298	No	ns	0.084
0 μg/mL vs. 100 μg/mL	-26.24	-1.48669	-40.61 to -11.86	Yes	***	0.0001

## Sheet: COMPARISON BB PS100-PS20 F2
Bonferroni's multiple comparisons test	Mean Diff,	95,00% CI of diff,	Below threshold?	Summary	Adjusted P Value
PS100 - PS20
0 μg/mL	0	-1.807 to 1.807	No	ns	>0.9999
0.1 μg/mL	5834	4.027 to 7.641	Yes	****	<0.0001
1 μg/mL	4241	2,.34 to .,047	Yes	****	<0.0001
10 μg/mL	4629	2.822 to 6.435	Yes	****	<0.0001
100 μg/mL	9.34	7.534 to 11.15	Yes	****	<0.0001

## Sheet: COMPARISON HT PS100-PS20 F2
Bonferroni's multiple comparisons test	Predicted (LS) mean diff,	95,00% CI of diff,	Below threshold?	Summary	Adjusted P Value
PS100 - PS20
0 μg/mL	0	-8.149 to 8.149	No	ns	>0.9999
0.1 μg/mL	-12.15	-20.73 to -3.579	Yes	**	0.0014
1 μg/mL	0.002219	-8.634 to 8.638	No	ns	>0.9999
10 μg/mL	15.32	6.750 to 23.90	Yes	****	<0.0001
100 μg/mL	27.52	18.82 to 36.22	Yes	****	<0.0001

## Sheet: COMPARISON PS100-PS20 P0-F2 ROS
Bonferroni's multiple comparisons test	Mean Diff,	95,00% CI of diff,	Below threshold?	Summary	Adjusted P Value
0.1 μg/mL
P0_PS100 vs. P0_PS20	6975	-3.777 to 17.73	No	ns	0.8364
F1_PS100 vs. F1_PS20	-57.48	-68.23 to -46.73	Yes	****	<0.0001
F2_PS100 vs. F2_PS20	5206	-5.546 to 15.96	No	ns	>0.9999
1 μg/mL
P0_PS100 vs. P0_PS20	-53.03	-63.78 to -42.27	Yes	****	<0.0001
F1_PS100 vs. F1_PS20	-56.63	-67.38 to -45.88	Yes	****	<0.0001
F2_PS100 vs. F2_PS20	-42.69	-53.45 to -31.94	Yes	****	<0.0001
10 μg/mL
P0_PS100 vs. P0_PS20	-96.84	-107.6 to -86.09	Yes	****	<0.0001
F1_PS100 vs. F1_PS20	-84.74	-95.49 to -73.99	Yes	****	<0.0001
F2_PS100 vs. F2_PS20	-37.8	-48.56 to -27.05	Yes	****	<0.0001
100 μg/mL
P0_PS100 vs. P0_PS20	-260.9	-271.7 to -250.2	Yes	****	<0.0001
F1_PS100 vs. F1_PS20	-131.2	-142.0 to -120.5	Yes	****	<0.0001
F2_PS100 vs. F2_PS20	-90.23	-101.0 to -79.48	Yes	****	<0.0001

## Sheet: COMPARISON PS20 BB P0-F2
Dunnett's multiple comparisons test	Mean Diff,	95,00% CI of diff,	Below threshold?	Summary	Adjusted P Value
0.1 μg/mL
P0 vs. F1	7429	5.873 to 8.984	Yes	****	<0.0001
P0 vs. F2	4503	2.948 to 6.059	Yes	****	<0.0001
10 μg/mL
P0 vs. F1	5143	3.587 to 6.698	Yes	****	<0.0001
P0 vs. F2	0.9805	-0.5749 to 2.536	No	ns	0.2752
100μg/mL
P0 vs. F1	5143	3.587 to 6.698	Yes	****	<0.0001
P0 vs. F2	1539	-0.01646 to 3.094	No	ns	0.0529

[truncated: 4 more sheets: COMPARISON PS100 BB P0-F2, COMPARISON ROS PS100-PS20 F2, BODY BENDS PCL, HEAD THRASHES PCL]
